# Supplementary material for: Degree and site of chromosomal instability define its oncogenic potential
Source: Nat Commun. 2020 Mar 20;11:1501. doi: 10.1038/s41467-020-15279-9 (PMC7083897; doi:10.1038/s41467-020-15279-9)
Supplement: Supplementary file 9 — Source Data [file 41467_2020_15279_MOESM9_ESM.xlsx]

## Sheet: Fig1C
Fig. 1C: timing in mitosis (minutes; prophase to anaphase)
	WT/WT_4OHT			TA/WT_4OHT			KD/WT_4OHT			TA/TA_4OHT			TA/KD_4OHT			KD/KD_4OHT			WT/WT_Cmp5			KD/KD_Cmp5
	Mean	SD	N (=cells)	Mean	SD	N (=cells)	Mean	SD	N (=cells)	Mean	SD	N (=cells)	Mean	SD	N (=cells)	Mean	SD	N (=cells)	Mean	SD	N (=cells)	Mean	SD	N (=cells)
exp0																			12	1.984	33	12.71	1.818	34
exp1	22.68	4.93	50	22.5	8.872	50	19.68	4.701	50	18.06	7.184	50	15.42	2.711	50	14.52	8.162	50
exp2	24.06	8.517	51	24.66	10.42	50	24.35	7.065	51	15.71	2.914	51	14.82	2.776	51	13.36	2.382	51
exp3	22.32	4.855	50	22.32	9.095	50	21.48	6.041	50	16.92	3.724	50	16.32	4.855	50	14.46	3.131	50
Average		23.02			23.16			21.84			16.9			15.52			14.11			12			12.71
SEM		0.5303			0.7518			1.36			0.6785			0.4359			0.3771			N/A			N/A

## Sheet: Fig1D
Fig. 1D: all counts missegregations MEFs
	normal				mild = lagging, bridge(s) and misaligned				severe
		exp1 (N=50 cells)	exp2 (N=51 cells)	exp3 (N=50 cells)		exp1 (N=50 cells)	exp2 (N=51 cells)	exp3 (N=50 cells)		exp1 (N=50 cells)	exp2 (N=51 cells)	exp3 (N=50 cells)
WT/WT_4OHT		0.86	0.823529	0.88		0.14	0.156863	0.12		0	0.0196078	0
TA/WT_4OHT		0.68	0.784314	0.72		0.3	0.176471	0.24		0.02	0.0392157	0.04
KD/WT_4OHT		0.54	0.490196	0.6		0.4	0.45098	0.28		0.06	0.0588235	0.12
TA/TA_4OHT		0.32	0.392157	0.26		0.5	0.392157	0.4		0.18	0.215686	0.34
TA/KD_4OHT		0.14	0.0980392	0.1		0.44	0.313725	0.28		0.42	0.588235	0.62
KD/KD_4OHT		0.06	0	0.06		0.26	0.215686	0.16		0.68	0.784314	0.78
	exp0 (N=33 cells)				exp0 (N=33 cells)				exp0 (N=33 cells)
WT/WT_Cmp5	0				0.121212				0.878788
	exp0 (N=34 cells)				exp0 (N=34 cells)				exp0 (N=34 cells)
KD/KD_Cmp5	0.0588235				0.0588235				0.882353
exp3 raw data
#13-4 (WT/TA)	normal	lagging	bridge(s)	misaligned	severe	total
EtOH (56hrs)	45	3	0	1	1	50
4OHT (56 hrs)	36	3	6	3	2	50
#13-7 (TA/TA)	normal	lagging	bridge(s)	misaligned	severe	total
EtOH (56hrs)	46	3	0	0	1	50
4OHT (56 hrs)	13	7	7	6	17	50
#14-5 (WT/WT)	normal	lagging	bridge(s)	misaligned	severe	total
EtOH (56hrs)	46	2	2	0	0	50
4OHT (56 hrs)	44	5	1	0	0	50
#14-12 (WT/KD)	normal	lagging	bridge(s)	misaligned	severe	total
EtOH (56hrs)	46	1	1	2	0	50
4OHT (56 hrs)	30	6	3	5	6	50
#14-13 (KD/KD)	normal	lagging	bridge(s)	misaligned	severe	total
EtOH (56hrs)	44	4	1	1	0	50
4OHT (56 hrs)	3	2	3	3	39	50
#15-6 (TA/KD)	normal	lagging	bridge(s)	misaligned	severe	total
EtOH (56hrs)	45	1	1	0	3	50
4OHT (56 hrs)	5	5	4	5	31	50
exp2 raw data
#13-2 (WT/TA)	normal	lagging	bridge(s)	misaligned	severe	total
EtOH (56hrs)	46	3	1	0	1	51
4OHT (56 hrs)	40	0	5	4	2	51
#13-6 (TA/TA)	normal	lagging	bridge(s)	misaligned	severe	total
EtOH (56hrs)	48	0	2	0	1	51
4OHT (56 hrs)	20	5	13	2	11	51
#14-2 (WT/KD)	normal	lagging	bridge(s)	misaligned	severe	total
EtOH (56hrs)	47	2	1	0	1	51
4OHT (56 hrs)	25	11	10	2	3	51
#14-4 (WT/WT)	normal	lagging	bridge(s)	misaligned	severe	total
EtOH (56hrs)	46	1	3	1	0	51
4OHT (56 hrs)	42	4	2	2	1	51
#14-10 (KD/KD)	normal	lagging	bridge(s)	misaligned	severe	total
EtOH (56hrs)	47	1	1	1	1	51
4OHT (56 hrs)	0	3	6	2	40	51
#15-5 (TA/KD)	normal	lagging	bridge(s)	misaligned	severe	total
EtOH (56hrs)	49	0	1	1	0	51
4OHT (56 hrs)	5	8	4	4	30	51
exp1 raw data
#13-1 (WT/TA)	normal	lagging	bridge(s)	misaligned	severe	total
EtOH (56hrs)	49	1	0	0	0	50
4OHT (56 hrs)	34	5	3	7	1	50
#13-3 (TA/TA)	normal	lagging	bridge(s)	misaligned	severe	total
EtOH (56hrs)	44	2	0	3	1	50
4OHT (56 hrs)	16	12	6	7	9	50
#14-1 (WT/KD)	normal	lagging	bridge(s)	misaligned	severe	total
EtOH (56hrs)	46	2	0	2	0	50
4OHT (56 hrs)	27	9	1	10	3	50
#14-3 (WT/WT)	normal	lagging	bridge(s)	misaligned	severe	total
EtOH (56hrs)	42	3	1	4	0	50
4OHT (56 hrs)	43	3	0	4	0	50
#14-7 (KD/KD)	normal	lagging	bridge(s)	misaligned	severe	total
EtOH (56hrs)	44	1	1	4	0	50
4OHT (56 hrs)	3	3	3	7	34	50
#15-4 (TA/KD)	normal	lagging	bridge(s)	misaligned	severe	total
EtOH (56hrs)	44	1	0	5	0	50
4OHT (56 hrs)	7	11	1	10	21	50
exp0 raw data
#14-3 (WT/WT)	normal	lagging	bridge(s)	misaligned	severe	total
Cmp5	0	3	0	1	29	33
#14-7 (KD/KD)	normal	lagging	bridge(s)	misaligned	severe	total
Cmp5	2	2	0	0	30	34

## Sheet: Fig1E
Fig. 1E: all counts missegregations in situ (small intestine)
	normal												mild												severe
WT/WT	0.788462	0.923077	0.96	0.909091	0.941176	0.923077	0.96	0.9	0.787234	0.96	1	0.92	0.173077	0.0576923	0.02	0.0909091	0.0392157	0.0384615	0.04	0.04	0.191489	0.04	0	0.08	0.0384615	0.0192308	0.02	0	0.0196078	0.0384615	0	0.06	0.0212766	0	0	0
WT/TA	0.784314	0.692308	0.705882	0.8	0.84	0.82	0.72	0.62					0.156863	0.269231	0.196078	0.18	0.14	0.12	0.24	0.3					0.0588235	0.0384615	0.0980392	0.02	0.02	0.06	0.04	0.08
WT/KD	0.77551	0.705882	0.735849	0.5	0.52	0.68	0.66	0.8	0.66	0.74	0.8		0.122449	0.156863	0.132076	0.26	0.2	0.18	0.18	0.12	0.14	0.12	0.12		0.102041	0.137255	0.132076	0.24	0.28	0.14	0.16	0.08	0.2	0.14	0.08
TA/TA	0.333333	0.211538	0.280702	0.38	0.32	0.411765	0.36						0.392157	0.5	0.280702	0.34	0.32	0.254902	0.22						0.27451	0.288461	0.438597	0.28	0.36	0.333333	0.42
TA/KD	0.24	0.24	0.16	0.122449	0.18								0.42	0.26	0.28	0.204082	0.2								0.34	0.5	0.56	0.673469	0.62
KD/KD	0.245283	0.22	0.16										0.188679	0.28	0.12										0.566038	0.5	0.72

## Sheet: Fig2C
Fig. 2C: number of lesions counted on methylene blue whole mounts small intestine 12 weeks
genotype CiMKi	WT/WT (N=6)	WT/TA (N=5)	WT/KD (N=5)	TA/TA (N=5)	TA/KD (N=6)	KD/KD (N=4)
number of lesions	0	0	0	2	2	0
methylene blue	0	0	0	5	1	0
	0	0	0	2	1	1
	0	0	0	3	1	1
	0	0	0	1	0
	0				1
mean	0	0	0	2.6	1	0.5
SD	0	0	0	1.51658	0.632456	0.57735

## Sheet: Fig2D
Fig. 2D: number of lesions counted on methylene blue whole mounts small intestine 8 months
genotype CiMKi	WT/WT (N=8)	WT/TA (N=14)	WT/KD (N=12)	TA/TA (N=5)	TA/KD (N=5)	KD/KD (N=3)
number of lesions	1	3	2	5	2	6
methylene blue	2	2	2	3	3	1
	0	2	4	3	5	2
	2	1	2	9	7
	0	1	2	8	5
	0	1	3
	0	2	3
	0	0	3
		1	1
		1	1
		1	4
		0	4
		1
		0
mean	0.625	1.14286	2.58333	5.6	4.4	3
SD	0.916125	0.864438	1.08362	2.79285	1.94936	2.64575

## Sheet: Fig3C
Fig. 3C: number of lesions counted on methylene blue whole mounts small intestine
genotype CiMKi	APCMin /+ WT/WT (N=10)	APCMin/+ TA/WT (N=25)	APCMin/+ KD/WT (N=16)	APCMin/+ TA/TA (N=4)	APCMin/+ KD/TA (N=7)
number of lesions	78	65	128	206	48
methylene blue	93	61	69	172	41
	65	79	73	176	51
	76	58	90	110	106
	118	88	73		85
	56	52	116		47
	61	56	71		34
	58	77	88
	33	60	63
	55	53	50
		58	80
		98	48
		82	43
		58	96
		106	27
		84	69
		131
		36
		64
		95
		87
		46
		43
		56
		54
mean	69.3	69.88	74	166	58.86
SD	23.49	22.27	26.15	40.3	26.34

## Sheet: Fig3F
Fig. 3F: number of lesions counted on methylene blue whole mounts colon
genotype CiMKi	APCMin /+ WT/WT (N=10)	APCMin/+ TA/WT (N=25)	APCMin/+ KD/WT (N=16)	APCMin/+ TA/TA (N=4)	APCMin/+ KD/TA (N=7)
number of lesions	4	1	0	33	70
methylene blue	0	2	4	25	52
	0	1	7	62	108
	3	1	5	27	25
	2	2	3		27
	0	0	3		42
	1	1	4		106
	6	1	0
	0	5	1
	4	1	2
		10	3
		3	2
		3	2
		1	2
		1	5
		4
		1
		2
		5
		1
		5
		2
		1
		2
		1
mean	2	2.28	2.867	36.75	61.43
SD	2.16	2.151	1.922	17.17	34.66

## Sheet: Fig3G
Fig. 3G: all counts missegregations tumor organoids
	Genotype	APCMin/+ WT/WT (N=29 organoids)	APCMin/+ WT/TA (N=27 organoids)	APCMin/+ TA/TA (N=24 organoids)	APCMin/+ TA/KD (N=51 organoids)
		16	33.33	43.75	33.33
	percentage of	20	22.22	50	42.86
Line 1	divisions with	20	28.57	66.67	33.33
	errors	9.09	26.67	30	75
	per organoid	14.29	20	35	60
		14.29	33.33	65	63.64
		10		35	62.5
					50
					50
					55.56
		5.26	25	46.1538	44.44
		0	35	31.25	45
		22.22	20	28.57	50
	percentage of	16.67	25	52.94	30
	divisions with	12.5	10	57.1429	40
Line 2	errors	0	50	40	29.41
	per organoid	0	40	25	25
			45.45	42.86	30
			50		44.44
			33.33		40
			60		35.71
			35		40
			35		40
					30
					40.91
		7.14	30.43	33.3333	35
		20.83	26.67	33.3333	50
		22.22	33.33	36.67	33.33
		15	30	52	38.89
		16	30	40	40
	percentage of	19.05	33.33	33.3333	41.67
Line 3	divisions with	9.09	8.33	40	52.94
	errors	4.35	20	43.48	40
	per organoid	4.17		36	62.5
		15			60
		5			40
		5			50
		0			50
		8.33			42.11
		5.26			26.67
					27.27
	percentage of				41.67
	divisions with				63.6364
Line 4	errors				33.3333
	per organoid				75
	percentage of				53.3333
	divisions with				40
Line 5	errors				40
	per organoid				38.4615
					25
					30
mean		10.92	31.11	41.56	43.57
SD		7.212	11.5	11.03	12.27

## Sheet: Fig4A
Fig. 4A: all counts missegregations colon organoids
COLON	Genotype	APCMin/+ WT/WT (N=11 organoids)	APCMin/+ WT/TA (N=10 organoids)	APCMin/+ TA/TA (N=3 organoids)	APCMin/+ TA/KD (N=16 organoids)
		16.6667	16.6667	61.54	66.67
percentage of		5	25	76.47	75
divisions with		0	30	77.78	100
errors		15	21.43		66.67
per organoid		5.55556	20		66.6667
		6.66667	20		83.3333
		6.25	5.26316		42.86
		5	10		50
		0	25		50
		0	0		75
		0			80
					80
					61.54
					77.7778
					62.5
					57.14
Mean		5.467	17.34	71.93	68.45
SD		5.817	9.483	9.022	14.64

## Sheet: Fig4B
Fig. 4B: all counts missegregations small intestine organoids
Small Intestine	Genotype	APCMin/+ WT/WT (N=21 organoids)	APCMin/+ WT/TA (N=16 organoids)	APCMin/+ TA/TA (N=15 organoids)	APCMin/+ TA/KD (N=10 organoids)
		5.88	35	40	75
percentage of		0	15.38	50	66.67
divisions with		20	15	50	42.11
errors		7.14	21.43	35	50
per organoid		0	15	55	50
		10	57.14	40	55.56
		15.38	25	35	60
		5.88	0	45	43.75
		38.46	23.53	40	50
		26.67	60	56.25	50
		40	21.7391	36.8421
		33.33	8.33	52
		54.84	26.32	53.33
		0	9.09091	50
		27.27	11.7647	37.5
		27.78	20
		0
		13.6364
		6.67
		0
		7.69231
Mean		16.22	22.8	45.06	54.31
SD		15.88	16.24	7.642	10.27

[truncated: 31 more sheets: Fig4C, Fig4D, Suppl.Fig1A, Suppl. Fig1B, Suppl.Fig1E, Suppl.Fig1F, Suppl.Fig 1G, Suppl.Fig2A, Suppl.Fig2B, Suppl.Fig2C, Suppl.Fig2D, Suppl.Fig2E, Suppl.Fig2F, Suppl.Fig2G, Suppl.Fig2H, Suppl.Fig2I, Suppl.Fig2J, Suppl.Fig2K, Suppl.Fig2L, Suppl.Fig3A …]
